# Supplementary material for: Fishing for Targets of Alien Metabolites: A Novel Peroxisome Proliferator-Activated Receptor (PPAR) Agonist from a Marine Pest
Source: Mar Drugs. 2018 Nov 3;16(11):431. doi: 10.3390/md16110431 (PMC6267082; doi:10.3390/md16110431)
Supplement: Supplementary file 1 [file marinedrugs-16-00431-s001.zip]

Archive with 2 entries (2 files):
- marinedrugs-382221-suppl.pdf
- marinedrugs-382221-suppl.mov
